# Supplementary material for: Effects of Mactra chinenesis Peptides on Alcohol-Induced Acute Liver Injury and Intestinal Flora in Mice
Source: Foods. 2024 May 7;13(10):1431. doi: 10.3390/foods13101431 (PMC11119424; doi:10.3390/foods13101431)
Supplement: Supplementary file 1 [file foods-13-01431-s001.zip]

Archive with 1 entries (1 files):
- foods-2959223-supplementary.pdf
